# Supplementary material for: Inadequate Immune Humoral Response against JC Virus in Progressive Multifocal Leukoencephalopathy Non-Survivors
Source: Viruses. 2020 Dec 2;12(12):1380. doi: 10.3390/v12121380 (PMC7761562; doi:10.3390/v12121380)
Supplement: Supplementary file 1 [file viruses-12-01380-s001.zip]

Archive with 1 entries (1 files):
- viruses-982457-supplementary.tif
